# Supplementary material for: Genomic Analysis of Two Novel Bacteriophages Infecting Acinetobacter beijerinckii and halotolerans Species
Source: Viruses. 2023 Feb 28;15(3):643. doi: 10.3390/v15030643 (PMC10057805; doi:10.3390/v15030643)
Supplement: Supplementary file 1 [file viruses-15-00643-s001.zip]

Archive with 1 entries (1 files):
- viruses-2187816-supplementary.pdf
